# Supplementary material for: The Validity and Feasibility of Utilizing the Photo-Assisted Dietary Intake Assessment among College Students and Elderly Individuals in China
Source: Nutrients. 2024 Jan 9;16(2):211. doi: 10.3390/nu16020211 (PMC10818835; doi:10.3390/nu16020211)
Supplement: Supplementary file 1 [file nutrients-16-00211-s001.zip]

Archive with 1 entries (1 files):
- nutrients-2741942-supplementary.pdf
